# Supplementary material for: Long-Term Effect of COVID-19 on Lung Imaging and Function, Cardiorespiratory Symptoms, Fatigue, Exercise Capacity, and Functional Capacity in Children and Adolescents: A Systematic Review and Meta-Analysis
Source: Healthcare (Basel). 2022 Dec 9;10(12):2492. doi: 10.3390/healthcare10122492 (PMC9778658; doi:10.3390/healthcare10122492)
Supplement: Supplementary file 1 [file healthcare-10-02492-s001.zip]

Archive with 1 entries (1 files):
- healthcare-2058317-supplementary.pdf
